# Supplementary material for: Associations of Maternal Serum Iodine Concentration with Obstetric Complications and Birth Outcomes—Longitudinal Analysis Based on the Huizhou Mother–Infant Cohort, South China
Source: Nutrients. 2023 Jun 25;15(13):2868. doi: 10.3390/nu15132868 (PMC10346218; doi:10.3390/nu15132868)
Supplement: Supplementary file 1 [file nutrients-15-02868-s001.zip]

Archive with 1 entries (1 files):
- nutrients-2389856-supplementary.pdf
